# Supplementary material for: Travelers’ Subjective Well-Being as an Environmental Practice: Do Airport Buildings’ Eco-Design, Brand Engagement, and Brand Experience Matter?
Source: Int J Environ Res Public Health. 2023 Jan 4;20(2):938. doi: 10.3390/ijerph20020938 (PMC9859295; doi:10.3390/ijerph20020938)
Supplement: Supplementary file 1 [file ijerph-20-00938-s001.zip]

Archive with 1 entries (1 files):
- ijerph-2069551-supplementary.pdf
